# Supplementary material for: Beyond Genes: Inclusion of Alternative Splicing and Alternative Polyadenylation to Assess the Genetic Architecture of Predisposition to Voluntary Alcohol Consumption in Brain of the HXB/BXH Recombinant Inbred Rat Panel
Source: Front Genet. 2022 Mar 15;13:821026. doi: 10.3389/fgene.2022.821026 (PMC8965255; doi:10.3389/fgene.2022.821026)
Supplement: Supplementary file 2 [file DataSheet1.CSV]

RNA sequencing Library	# Paired End Reads
BXH12_1_brain_total_RNA_cDNA_GTCCGC	148355651
BXH12_2_brain_total_RNA_cDNA_CAGATC	52079970
HXB13_1_brain_total_RNA_cDNA_ATGTCA	116868597
HXB13_2_brain_total_RNA_cDNA_GTGAAA	46829305
HXB17_1_brain_total_RNA_cDNA_CCGTCC	88744825
HXB17_2_brain_total_RNA_cDNA_ATGTCA	168985266
HXB2_1_brain_total_RNA_cDNA_GTCCGC	99182123
HXB2_2_brain_total_RNA_cDNA_CTTGTA	114362638
HXB25_1_brain_total_RNA_cDNA_AGTTCC	99324506
HXB25_2_brain_total_RNA_cDNA_AGTCAA	166249222
HXB27_1_brain_total_RNA_cDNA_CGATGT	105872835
HXB27_2_brain_total_RNA_cDNA_AGTTCC	124727782
HXB7_1_brain_total_RNA_cDNA_ACAGTG	115718346
HXB7_2_brain_total_RNA_cDNA_AGTCAA	162467043
SHR_1_brain_total_RNA_cDNA_GCCAAT	139282727
SHR_2_brain_total_RNA_cDNA_TGACCA	163139828
BXH2_1brain_ATGTCA	54395419
HXB10_1brain_AGTCAA	174354400
HXB1_1brain_CGATGT	144414084
HXB15_1brain_AGTTCC	126509012
HXB18_1brain_AGTCAA	139174364
HXB20_1brain_AGTTCC	116862005
HXB21_1brain_CTTGTA	129178807
HXB22_1brain_GTGAAA	124296887
HXB23_1brain_GTCCGC	154796799
HXB24_1brain_GTCCGC	66657290
HXB29_1brain_CAGATC	93213212
HXB31_1brain_ATGTCA	59230408
HXB3_1brain_GCCAAT	189101809
HXB4_1brain_ACAGTG	177983932
HXB5_1brain_TGACCA	199415470
SHR_1brain_CCGTCC	107459766
BXH10_1brain_GCCAAT	130991055
BXH10_2brain_GTCCGC	135753861
BXH11_1brain_AGTCAA	128875208
BXH11_2brain_CTTGTA	118956148
BXH13_1brain_GTCCGC	125318634
BXH3_1brain_CGATGT	133564814
BXH3_2brain_CCGTCC	90481113
BXH5_1brain_ACAGTG	134842078
BXH6_1brain_TGACCA	129481334
BXH6_2brain_GTGAAA	137408642
BXH8_1brain_AGTTCC	124708638
BXH9_1brain_AGTCAA	80099484
BXH9_2brain_CAGATC	108511730
SHR_1brain_ATGTCA	134043458
SHR_1_brain_GTGAAA	83012818
SHR_3_brain_CGATGT	95497387
HXB10-2-brain-total-RNA_ATTACTCG	48767922
HXB10-3-brain-total-RNA_TAATGCGC	65474217
HXB13-3-brain-total-RNA_TCCGGAGA	68178915
HXB1-3-brain-total-RNA_GAGATTCC	63557879
HXB15-2-brain-total-RNA_CGCTCATT	57679989
HXB15-3-brain-total-RNA_CGGCTATG	70562062
HXB3-2-brain-total-RNA_CGGCTATG	56804414
HXB3-3-brain-total-RNA_ATTCAGAA	62656125
HXB4-2-brain-total-RNA_TCCGCGAA	64497180
HXB4-3-brain-total-RNA_GAATTCGT	59027380
HXB5-2-brain-total-RNA_TCTCGCGC	35183682
HXB5-3-brain-total-RNA_CTGAAGCT	64659675
HXB7-3-brain-total-RNA_AGCGATAG	64578795
SHR-1-brain-total-RNA_TCCGCGAA	55423592
BXH12_3-brain-total-RNA_S27	62692091
BXH13_2-brain-total-RNA_S28	42327929
BXH13_3-brain-total-RNA_S31	29413451
HXB1-2-brain-total-RNA_S29	65476997
HXB17_3-brain-total-RNA_S7	49976394
HXB18_2-brain-total-RNA_S8	59529117
HXB18_3-brain-total-RNA_S20	39953745
HXB20_2-brain-total-RNA_S9	68334408
HXB20_3-brain-total-RNA_S21	67600480
HXB21_2-brain-total-RNA_S10	52687007
HXB21_3-brain-total-RNA_S22	64305006
HXB22_2-brain-total-RNA_S15	45596570
HXB22_3-brain-total-RNA_S23	44230154
HXB23_2-brain-total-RNA_S16	71551992
HXB23_3-brain-total-RNA_S24	55804997
HXB2-3-brain-total-RNA_S30	68638370
HXB24_2-brain-total-RNA_S17	54265512
HXB24_3-brain-total-RNA_S25	71170858
HXB25_3-brain-total-RNA_S18	53458445
HXB27_3-brain-total-RNA_S19	47836835
SHR_1-brain-total-RNA_S26	84668795
SHR_3-brain-total-RNA_S33	73238192
BXH10-3-brain-total-RNA_CTGAAGCT	77064133
BXH11-3-brain-total-RNA_TAATGCGC	79309805
BXH2-2-brain-total-RNA_ATTACTCG	64804424
BXH3-3-brain-total-RNA_TCCGGAGA	78382756
BXH5-2-brain-total-RNA_CGCTCATT	79239513
BXH6-3-brain-total-RNA_GAGATTCC	61524723
BXH8-4-brain-total-RNA_ATTCAGAA	71079477
BXH9-3-brain-total-RNA_GAATTCGT	80036840
HXB29-2-brain-total-RNA_TCTCGCGC	53467464
HXB31-2-brain-total-RNA_AGCGATAG	80119439
BXH2-3-brain-total-RNA_S4	66768574
BXH5-3-brain-total-RNA_S3	66915253
BXH8-3-brain-total-RNA_S5	58113952
HXB29-3-brain-total-RNA_S2	62702995
HXB31-3-brain-total-RNA_S1	60567171
SHR-1-brain-total-RNA_S6	64964188
