# Supplementary material for: Beyond Genes: Inclusion of Alternative Splicing and Alternative Polyadenylation to Assess the Genetic Architecture of Predisposition to Voluntary Alcohol Consumption in Brain of the HXB/BXH Recombinant Inbred Rat Panel
Source: Front Genet. 2022 Mar 15;13:821026. doi: 10.3389/fgene.2022.821026 (PMC8965255; doi:10.3389/fgene.2022.821026)
Supplement: Supplementary file 3 [file DataSheet2.CSV]

RNA sequencing Library	Strain Specific Genome Alignment
BXH12_1_brain_total_RNA_cDNA_GTCCGC	98.28%
BXH12_2_brain_total_RNA_cDNA_CAGATC	78.92%
HXB13_1_brain_total_RNA_cDNA_ATGTCA	97.78%
HXB13_2_brain_total_RNA_cDNA_GTGAAA	86.06%
HXB17_1_brain_total_RNA_cDNA_CCGTCC	97.17%
HXB17_2_brain_total_RNA_cDNA_ATGTCA	97.94%
HXB2_1_brain_total_RNA_cDNA_GTCCGC	96.68%
HXB2_2_brain_total_RNA_cDNA_CTTGTA	97.84%
HXB25_1_brain_total_RNA_cDNA_AGTTCC	97.97%
HXB25_2_brain_total_RNA_cDNA_AGTCAA	98.08%
HXB27_1_brain_total_RNA_cDNA_CGATGT	97.34%
HXB27_2_brain_total_RNA_cDNA_AGTTCC	96.87%
HXB7_1_brain_total_RNA_cDNA_ACAGTG	97.94%
HXB7_2_brain_total_RNA_cDNA_AGTCAA	98.22%
SHR_1_brain_total_RNA_cDNA_GCCAAT	97.87%
SHR_2_brain_total_RNA_cDNA_TGACCA	97.61%
BXH2_1brain_ATGTCA	88.39%
HXB10_1brain_AGTCAA	96.57%
HXB1_1brain_CGATGT	97.19%
HXB15_1brain_AGTTCC	96.12%
HXB18_1brain_AGTCAA	97.17%
HXB20_1brain_AGTTCC	97.34%
HXB21_1brain_CTTGTA	97.17%
HXB22_1brain_GTGAAA	97.87%
HXB23_1brain_GTCCGC	97.27%
HXB24_1brain_GTCCGC	94.76%
HXB29_1brain_CAGATC	94.75%
HXB31_1brain_ATGTCA	92.32%
HXB3_1brain_GCCAAT	97.31%
HXB4_1brain_ACAGTG	97.51%
HXB5_1brain_TGACCA	97.42%
SHR_1brain_CCGTCC	97.50%
BXH10_1brain_GCCAAT	97.48%
BXH10_2brain_GTCCGC	97.45%
BXH11_1brain_AGTCAA	97.18%
BXH11_2brain_CTTGTA	96.89%
BXH13_1brain_GTCCGC	97.21%
BXH3_1brain_CGATGT	97.03%
BXH3_2brain_CCGTCC	94.90%
BXH5_1brain_ACAGTG	97.28%
BXH6_1brain_TGACCA	97.65%
BXH6_2brain_GTGAAA	97.43%
BXH8_1brain_AGTTCC	97.56%
BXH9_1brain_AGTCAA	95.44%
BXH9_2brain_CAGATC	97.16%
SHR_1brain_ATGTCA	97.36%
SHR_1_brain_GTGAAA	97.29%
SHR_3_brain_CGATGT	97.15%
HXB10-2-brain-total-RNA_ATTACTCG	96.38%
HXB10-3-brain-total-RNA_TAATGCGC	96.32%
HXB13-3-brain-total-RNA_TCCGGAGA	96.77%
HXB1-3-brain-total-RNA_GAGATTCC	97.17%
HXB15-2-brain-total-RNA_CGCTCATT	96.99%
HXB15-3-brain-total-RNA_CGGCTATG	96.52%
HXB3-2-brain-total-RNA_CGGCTATG	96.82%
HXB3-3-brain-total-RNA_ATTCAGAA	96.98%
HXB4-2-brain-total-RNA_TCCGCGAA	96.62%
HXB4-3-brain-total-RNA_GAATTCGT	96.61%
HXB5-2-brain-total-RNA_TCTCGCGC	97.04%
HXB5-3-brain-total-RNA_CTGAAGCT	96.77%
HXB7-3-brain-total-RNA_AGCGATAG	96.93%
SHR-1-brain-total-RNA_TCCGCGAA	96.55%
BXH12_3-brain-total-RNA_S27	97.53%
BXH13_2-brain-total-RNA_S28	97.50%
BXH13_3-brain-total-RNA_S31	97.47%
HXB1-2-brain-total-RNA_S29	97.17%
HXB17_3-brain-total-RNA_S7	97.16%
HXB18_2-brain-total-RNA_S8	97.18%
HXB18_3-brain-total-RNA_S20	97.02%
HXB20_2-brain-total-RNA_S9	97.31%
HXB20_3-brain-total-RNA_S21	97.35%
HXB21_2-brain-total-RNA_S10	97.33%
HXB21_3-brain-total-RNA_S22	97.19%
HXB22_2-brain-total-RNA_S15	97.19%
HXB22_3-brain-total-RNA_S23	96.55%
HXB23_2-brain-total-RNA_S16	97.51%
HXB23_3-brain-total-RNA_S24	96.92%
HXB2-3-brain-total-RNA_S30	97.51%
HXB24_2-brain-total-RNA_S17	96.78%
HXB24_3-brain-total-RNA_S25	96.84%
HXB25_3-brain-total-RNA_S18	97.17%
HXB27_3-brain-total-RNA_S19	97.15%
SHR_1-brain-total-RNA_S26	96.92%
SHR_3-brain-total-RNA_S33	96.83%
BXH10-3-brain-total-RNA_CTGAAGCT	97.28%
BXH11-3-brain-total-RNA_TAATGCGC	97.35%
BXH2-2-brain-total-RNA_ATTACTCG	97.50%
BXH3-3-brain-total-RNA_TCCGGAGA	97.77%
BXH5-2-brain-total-RNA_CGCTCATT	97.54%
BXH6-3-brain-total-RNA_GAGATTCC	97.82%
BXH8-4-brain-total-RNA_ATTCAGAA	97.28%
BXH9-3-brain-total-RNA_GAATTCGT	97.78%
HXB29-2-brain-total-RNA_TCTCGCGC	96.52%
HXB31-2-brain-total-RNA_AGCGATAG	96.58%
BXH2-3-brain-total-RNA_S4	97.72%
BXH5-3-brain-total-RNA_S3	97.64%
BXH8-3-brain-total-RNA_S5	97.78%
HXB29-3-brain-total-RNA_S2	97.36%
HXB31-3-brain-total-RNA_S1	97.29%
SHR-1-brain-total-RNA_S6	97.33%
